# Supplementary material for: Selective activation of AKAP150/TRPV1 in ventrolateral periaqueductal gray GABAergic neurons facilitates conditioned place aversion in male mice
Source: Commun Biol. 2023 Jul 17;6:742. doi: 10.1038/s42003-023-05106-4 (PMC10352381; doi:10.1038/s42003-023-05106-4)
Supplement: Supplementary file 4 — Supplementary Data [file 42003_2023_5106_MOESM4_ESM.xlsx]

## Sheet: Figure 1
1e	Control										Pinch
a	430	385	450	460	539	307	378	410	523	460	486	340	468	460	493	472	380	581	350	380
b	470	515	450	440	361	593	522	490	377	440	414	560	432	440	407	428	520	319	550	520
1f	Control										Pinch
a	433	478	550	549	439	295	466	225	527	501	694	785	750	788	717	550	627	788	460	760
b	467	422	350	351	461	605	434	675	373	399	206	115	150	112	183	350	273	112	440	140
1g	Control										Pinch
Aversion score	-3	-93	-100	-90	100	11	-88	185	-4	-41	-208	-445	-282	-328	-224	-78	-247	-207	-110	-380
1h	Control										Pinch
Pre-paried (t1)	1.9	2.7	2.6	2.8	2.4	2.4	3.3	1.9	2.1	2.7	2.9	2.7	3.2	2.7	2.4	3	3.2	2.4	2.7	1.1
Post-paried (t2)	2.9	2.7	3	2.3	1.7	2.4	2.1	2.8	3.1	2.6	2.5	2.8	2.2	1.9	2.1	3.1	2.2	2	2.7	2.8
1i	Control										Morphine
a	433	478	550	549	439	295	466	225	527	501	478	539	374	414	182	576	431	352	500	577
b	467	422	350	351	461	605	434	675	373	399	422	361	526	486	718	324	469	548	400	323
1j	Control										Morphine
a	510	367	389	535	323	490	550	379	431	450	694	708	668	551	717	701	627	755	661	654
b	390	533	511	365	577	410	350	521	469	450	206	192	232	349	183	199	273	145	239	246
1k	Control										Morphine
Aversion score	-77	111	161	15	116	-195	-84	-154	96	51	-216	-169	-295	-137	-535	-124	-196	-402	-161	-77
1L	Control										Morphine
Pre-paried (t1)	3.1	1.5	1.9	1.2	2.4	2.6	2.1	3.1	2.1	2.4	2.7	1.9	2.7	3.1	2.6	1.7	2.3	2.1	2.2	3.1
Post-paried (t2)	1.3	2.6	3.6	3.2	2.7	1.7	3	2.8	2.8	2	3	2.8	2	2.8	3	2.7	3.4	1.9	2.1	1.8

## Sheet: Figure 2
2b	AKAP5
Control	1	1.2	1.13	0.85	0.96	0.86
Pinch	1.74	1.85	1.92	2.16	1.65	1.33
2d	AKAP5
Control	1	1.1	1.35	0.76	0.96	0.83
Morphine	2.1	1.2	1.78	2.2	1.63	1.89

## Sheet: Figure 3
		CaMKIIa-mCherry + DMSO										CaMKIIa-hM4D(Gi) + DMSO										CaMKIIa-hM3D(Gq) + DMSO										CaMKIIa-mCherry + CNO										CaMKIIa-hM4D(Gi) + CNO
3C	Aversion score	-160	-74	-156	-318	-252	-327	-212	-203	-348	-306	-277	-342	-297	-419	-200	-327	-137	-336	-226	-252	-104	-193	-330	-265	-210	-119	-458	-372	-142	-218	-297	-210	-339	-206	-56	-117	-325	-279	-234	-343	-140	-294	-126	-242	-234	-166	-348	-320
3D	pre-paried (t1)	1.6	3.2	2	3.2	2.8	2.3	2	2.8	3.1	3.1	1.2	3	1.8	2.6	2.2	2.7	2.5	3.4	3	3	1.9	2.2	3	2.7	2.9	2.5	2.2	2.4	3.3	2.2	2.9	2.8	2.2	1.7	1.9	2.5	2.3	2.4	2.4	2.8	2.7	2.1	1.8	2.1	2.3	2.3	2.5	3.5
	post-paried (t2)	2.4	2.1	2	2.6	1.7	2.4	3	1.7	2.1	3.3	2.7	2.4	2.3	2.5	3.3	3.8	2.4	2.6	2.5	2	2.7	2.5	1.6	2.5	2.2	3.4	2.4	3.5	2.5	2.5	3.3	2.9	1.5	2.5	2.1	2.6	1.8	2.6	2.9	2.9	1.4	2.1	2.9	2.6	2.7	2.4	2.1	1.6
		CaMKIIa-mCherry + DMSO										CaMKIIa-hM4D(Gi) + DMSO										CaMKIIa-hM3D(Gq) + DMSO										CaMKIIa-mCherry + CNO										CaMKIIa-hM4D(Gi) + CNO
3E	Aversion score	-81	-220	-209	-373	-280	-177	-423	-225	-240	-174	-311	-63	-307	-262	-326	-206	-387	-443	-135	-155	-350	-111	-368	-204	-222	-177	-427	-174	-247	-175	-264	-366	-18	-337	-204	-228	-359	-233	-301	-164	-365	-244	-161	-240	-236	-271	-326	-211
3F	pre-paried (t1)	2.6	3	2.1	2.5	2.8	2	3.2	2.4	2.7	3.3	3	3.3	2	2.7	2.4	2.8	2.1	2.8	3.2	3.2	2.6	2.6	2.6	2.4	2.5	3.1	1.6	3.1	2.4	1.4	2.3	2.8	1.5	3	3.1	2.6	1.8	3.1	2.4	2.5	3	2.6	2.5	2.7	1.6	2.9	3.2	1.8
	post-paried (t2)	2.2	2.3	2.5	2.8	2.4	2.5	3.4	2.4	2.3	2.3	2.9	2.6	2.2	3.2	2.3	2.4	2.6	3.1	3.1	2.6	2.4	2.6	3	2.6	2.3	2.8	2.5	1.6	2.2	2.6	2.9	3.1	1.9	2.6	2.3	2.8	2	2.7	3.1	3	2.5	3.3	2.5	2.3	2.4	1.9	3.3	2.9
		CaMKIIa-mCherry + DMSO										CaMKIIa-hM4D(Gi) + DMSO										CaMKIIa-hM3D(Gq) + DMSO										CaMKIIa-mCherry + CNO										CaMKIIa-hM4D(Gi) + CNO
3G	Aversion score	-297	-151	-166	-325	-276	-238	-273	-306	-169	-194	-196	-223	-398	-232	-247	-370	-358	5	-290	-272	-417	-345	-241	-389	-235	-96	-362	-280	-246	-111	-122	-177	-3	-284	-337	-384	-416	-164	-244	-183	13	-23	20	-90	-73	-182	-87	-146
3H	pre-paried (t1)	3.2	2.4	1.6	2	2.6	2.6	2.8	3.1	2.8	1.9	2.4	2.6	2.5	2.3	2.7	2.4	2.5	2.4	2.1	2.6	2.7	2.5	2.8	3.1	2.6	2.7	1.9	2.6	2.5	2.5	2.5	1.8	3.6	2.4	3	3.1	1.6	2.5	2.3	1.7	2.1	2.3	2.7	1.9	2	2.6	1.7	3
	post-paried (t2)	3.2	1.9	2.8	2.5	2.6	2.2	1.9	3.3	2.9	1.9	2.3	2.5	2.9	2.6	2.6	2.2	3	2.7	2	2.1	3.1	2.3	2.2	2.4	2.9	3	3.4	3	2.8	2.3	3.4	2	1.6	3.1	2.2	3.7	1.9	3.4	2.9	2	2.1	2.9	3.7	2.4	3.1	2.1	2.4	3.1
		CaMKIIa-mCherry + DMSO										CaMKIIa-hM4D(Gi) + DMSO										CaMKIIa-hM3D(Gq) + DMSO										CaMKIIa-mCherry + CNO										CaMKIIa-hM4D(Gi) + CNO
3I	Aversion score	-158	-274	-284	-348	-188	-199	-169	-301	-317	-272	-198	-183	-54	-232	-214	-236	-373	-348	-347	-180	-191	-311	-152	-303	-237	-109	-379	-380	-293	-107	-332	-373	-326	-286	-214	-243	-279	-228	-136	-77	-24	-73	-25	-94	-96	-186	-191	-76
3J	pre-paried (t1)	1.8	3	2.8	2.6	3.8	1.5	2	2.3	2	3	2.6	2.3	3.2	1.5	1.9	2	3.5	1.9	2.7	2.2	2.9	2.6	3	2.2	2.8	1.7	2.2	2.8	3.1	2.6	2.7	2.5	2.4	2.6	2.1	2.2	2.4	2.7	2.9	2.4	1.5	2	2.7	2.1	3.3	2.6	1.9	2.7
	post-paried (t2)	2.4	3	2.4	2.2	2.3	1.7	3	2.8	2.2	3	3	2.2	2.9	2.3	2.4	1.8	3	2.4	3.2	2.1	2.2	2.9	2.8	3	2.1	2.2	2.4	2.5	2	2.9	2	3.1	2.5	2.6	2.8	2.8	2.6	2.7	2.2	3.1	2.8	2	2.2	2.6	2.2	2.3	2.9	3.8
[truncated: 12 more columns]

## Sheet: Figure 4
4E		AKAP150							4F		AKAP150							4G		AKAP150							4H		AKAP150							4I		AKAP150							4J		AKAP150
	CMV-shRNA-NC	1.11	1.24	1.025	0.75	0.873	1			CamkIIa-shRNA-NC	0.8	1.105	0.75	1.106	1.24	1			Vgat1-shRNA-NC	1	1.165	1.275	0.996	0.653	0.911			CMV-EGFP	0.8	1.072	0.86	1.078	1.19	1			CamKIIa-EGFP	0.855	1	1.11	0.67	1.07	1.294			Vgat1-EGFP	1.27	0.725	1.02
	CMV-AKAP150-shRNA	0.277	0.56	0.8	0.4	0.3	0.378			CamkIIa-AKAP150-shRNA	0.9	0.551	0.7	0.497	0.33	0.25			Vgat1-AKAP150-shRNA	0.593	0.48	0.88	0.605	0.46	0.25			CMV-Cre-EGFP	0.81	0.269	0.388	0.364	0.6	0.334			CamKIIa-Cre-EGFP	0.425	0.269	0.65	0.88	0.585	0.33			Vgat1--Cre-EGFP	0.75	0.546	0.4
		CMV-shRNA-NC										CMV-AKAP150-shRNA										CamkIIa-shRNA-NC										CamkIIa-AKAP150-shRNA										Vgat1-shRNA-NC
4K	Aversion score	-277	-138	-246	-243	-318	-99	-208	-292	-287	-335	-13	64	118	36	-156	-227	-141	-112	-310	-50	-260	-202	-522	-140	-288	-199	-243	-210	-141	-240	-330	-201	-350	-224	-416	-211	-265	-336	-197	-277	-299	-151	-267	-302	-244	-72	-110	-269
4L	pre-paried (t1)	2.3	1.7	2.5	2.6	2.6	2.6	2.8	3	2.4	3	2.6	2.7	2.4	3	2.1	2.6	2.2	2.5	2.7	2	1.9	3.1	2.6	1.6	2.4	2.4	3.1	2.7	2.1	2.7	2.5	3.1	3.3	2.4	2.4	2.9	2.6	2.3	2.6	2.7	1.8	2.1	2.1	2.8	2.3	2.8	2.5	3.5
	post-paried (t2)	3.1	2.3	2.4	2.1	2	2.6	2.7	2.5	3.7	3	2.4	2	2.6	2.8	1.7	1.8	2.5	2.7	2.1	2.7	3.1	2.7	1.6	2	2.1	2.1	2.2	2.4	3.8	2	1.9	3.2	3.3	1.9	2.9	1.9	2.6	1.6	3.3	2.8	3.7	2.9	2.5	2.7	1.5	2.3	2.9	3.3
		CMV-shRNA-NC										CMV-AKAP150-shRNA										CamkIIa-shRNA-NC										CamkIIa-AKAP150-shRNA										Vgat1-shRNA-NC
4M	Aversion score	-343	-277	-113	-550	-170	-132	-420	-77	-228	-129	3	-186	-81	12	-93	-10	22	-104	-59	-250	-400	-325	-435	-88	-240	-250	-220	-199	-294	-248	-187	-229	-432	-203	-180	-416	-131	-367	-356	-238	-249	-217	-261	-145	-308	-211	-226	-181
4N	pre-paried (t1)	2.5	2.1	2.6	2.4	2.8	2.5	3.1	2.8	2.6	2.8	2.4	2.5	2.1	2.7	1.7	2.4	1.9	2.3	2.5	3.7	2.6	2.4	2.4	2.6	3.2	3.4	2.4	3	2.8	2.1	3.3	1.8	2.4	3.1	2.6	2.2	1.5	2.6	1.7	3	2.1	2.3	2.3	3	2.2	2.7	2.3	3
	post-paried (t2)	2.4	3	3.2	2.8	2.8	2.3	2	3.5	2.5	2.6	2.6	2.3	3.3	2	2.2	2.2	2.7	3	2.7	1.9	2.6	2.5	2	2.5	2.3	3	2.4	2.2	3	2.2	2	1.9	2.9	3.3	2.6	2.7	2.4	3	2.9	2.5	2.5	2.2	2	2	2.9	3	2.2	2.4
		CMV-shRNA-NC										CMV-AKAP150-shRNA										CamkIIa-shRNA-NC										CamkIIa-AKAP150-shRNA										Vgat1-shRNA-NC
4O	Aversion score	-199	-295	-300	-226	-317	-33	-204	-185	-397	-300	20	28	165	3	99	-11	-240	-45	-356	-293	-357	-223	-249	-337	-204	-340	-144	-403	-156	-117	-253	22	-276	-61	-293	-300	-321	-300	-242	-435	-274	-312	-384	-116	-139	-330	-281	-166
4P	pre-paried (t1)	2	2.2	2.2	2.9	2.4	3	2.6	1.7	2.2	1.7	2.2	2.8	2.3	2.1	2.1	3.2	1.2	3	2.4	2.5	2.7	1.8	2.4	3.4	3.3	2.7	2.4	2.1	2.9	3.1	2.9	2.6	2.2	2	2.5	2.5	3.1	1.7	3.2	1.9	2.6	1.8	2.8	2.6	3.1	2.7	1.4	3.1
	post-paried (t2)	1.9	3.2	3.1	1.7	2.4	2.5	2	2.3	2.1	2.8	2	2.2	2.6	1.8	1.7	2.4	2.1	2.3	2.8	2.7	1.9	3.3	2.2	2.8	2.4	2.9	2.5	1.1	2.1	4	2.1	2.4	2.2	1.9	1.9	3	3.2	2.8	2.2	2.4	3.2	1.8	2.7	2.1	2.1	3.1	3.3	2.5
		CMV-shRNA-NC										CMV-AKAP150-shRNA										CamkIIa-shRNA-NC										CamkIIa-AKAP150-shRNA										Vgat1-shRNA-NC
4Q	Aversion score	-305	-397	-72	-239	-286	-153	-259	-166	-126	-232	-42	-32	-166	-57	-181	-190	-182	-78	-127	-40	-274	-60	-315	-366	-158	-302	-339	-96	-229	-359	-111	-204	-181	-296	-253	-361	47	-361	-76	-299	-143	-298	-338	-399	-179	-271	-90	-226
4R	pre-paried (t1)	3	2.4	2.3	2	2.1	2.1	2.3	2.4	3.1	2.4	2.5	2.3	2.6	2.9	2.4	2.5	2.1	2.7	2.6	2.3	1.4	2.6	2.5	3.3	2.3	2.3	2.9	3.4	1.9	2.6	1	3.1	2.1	3.4	2.7	1.7	1.8	2.6	3	3.2	2.3	2	2.4	3.2	2.6	2.8	2.4	3.3
	post-paried (t2)	2	2.3	3.3	2.5	2.5	2	2.1	2.8	2.2	2.3	1.3	2.5	2.5	2.6	3.3	2.8	1.8	2.2	1.9	2.6	2.5	3.5	2.7	2.8	2.9	2.9	3.1	1.5	2.6	1.4	1.7	3.1	3.1	2.3	2.8	1.7	2.5	3.4	2	2.7	2.7	2.4	2.4	2.6	3.2	2.2	2.7	3
[truncated: 12 more columns]

## Sheet: Figure 5
5A		TRPV1
	Control	0.8	1	1.141	0.907	1.35	0.799
	Pinch	1.45	0.8	0.8	1.3	1.248	1.45
5B		TRPV1
	Control	1	1.195	0.887	1.236	0.75	0.932
	Morphine	0.7	1.081	1.65	1.1	0.9	1.5
5D		AKAP150
	Control	1.23	0.68	1	1.15	1.08	0.86
	Morphine	1.71	2.28	2.57	2	2.1	1.63
5F		P-TRPV1
	Control	1	1.28	0.6	1.24	1.13	0.75
	Pinch	2.19	1.58	1.99	2.32	2.21	1.44
5G		TRPV1
	Vgat-shRNA-NC	1.098	1.193	0.72	0.869	1.119	1
	Vgat-TRPV1-shRNA	0.8	0.548	0.6	0.44	0.7	0.3
5H	Vgat1-shRNA-NC										Vgat1-TRPV1-shRNA
	-307	-250	-183	-223	-138	-358	-283	-243	-168	-264	104	-179	90	13	-62	-67	-82	-186	-195	-180
5J-1		P-TRPV1						5J-2		P-TRPV1
	vgat1-p-TRPV1-shRNA	1.07	1	0.8	0.75	1.15	1.23		vgat1-p-TRPV1-shRNA	1.08	1	0.8	0.65	1.3	1.17
	vgat-shRNA-NC	1.05	0.9	1.81	1.77	0.68	1.3		vgat-shRNA-NC	1.75	2.5	1.81	1.77	1.79	2.22
5K	Vgat1-shRNA-NC										Vgat1-TRPV1-shRNA
	-257	-161	-191	-245	-300	-390	-265	-329	-234	-186	68	76	90	-111	140	-7	-130	-335	-109	-182
5M-1		AKAP150						5M-2		AKAP150
	vgat1-p-TRPV1-shRNA	1	0.88	1.13	1.3	0.7	0.99		vgat1-p-TRPV1-shRNA	0.65	1.04	0.94	1	1.24	1.13
	vgat-shRNA-NC	1.35	0.7	2	1.68	0.98	1		vgat-shRNA-NC	1.99	1.69	1.28	2.33	1.98	2.2

## Sheet: Figure 6
6-B		p-trpv1
	vgat1-AKAP150-shRNA	1	1.4	1.27	0.8	0.6	0.93
	vgat-shRNA-NC	2	1.9	1.68	1.56	2.2	1.57
6D		p-trpv1
	vgat1-AKAP150-shRNA	0.9	0.7	1.24	1.43	1	0.73
	vgat-shRNA-NC	1.88	1.45	2.33	1.84	2.29	1.55
6F		p-trpv1
	Vgat1-Cre-EGFP	1.3	0.92	1	1.18	0.7	0.9
	Vgat1-EGFP	1.88	1.24	2.33	1.94	2.5	1.74
6H		p-trpv1
	Vgat1-Cre-EGFP	1.2	0.9	1	1.12	1.14	0.64
	Vgat1-EGFP	1.99	1.12	1.28	1.6	1.97	2.01

## Sheet: Supplementary Figure 1
S1-A		Normal										DMSO										CNO										CaMKIIa-mCherry										CaMKIIa-hM4D(Gi)
	A	344	396	422	609	459	330	473	519	375	530	444	393	271	666	378	513	477	499	542	324	565	403	420	407	477	534	396	426	466	340	511	373	490	463	400	495	374	600	537	276	686	452	638	350	520	405	355	376
	B	556	504	478	291	441	570	427	381	525	370	456	507	629	234	522	387	423	401	358	576	335	497	480	493	423	366	504	474	434	560	389	527	410	437	500	405	526	300	363	624	214	448	262	550	380	495	545	524
S1-B		Normal										DMSO										CNO										CaMKIIa-mCherry										CaMKIIa-hM4D(Gi)
	A	424	377	420	382	456	460	400	510	444	570	300	444	586	500	515	597	516	382	299	397	621	515	366	334	411	465	425	364	460	465	525	372	408	588	458	425	581	413	540	271	471	530	365	535	250	477	424	564
	B	476.2	523.182	480	518.255	444.287	440	500	390	455.594	330	600	455.565	314.178	400	384.725	303.334	383.54	518.369	601.279	503.334	279.2	385.419	533.735	565.857	489.118	435.165	474.7	536.442	440	434.932	374.6	528.096	492.337	311.923	441.603	474.613	319.252	487.481	360	629.282	428.6	370.199	535.183	364.806	650	423.178	475.747	335.816
S1-C		Normal										DMSO										CNO										CaMKIIa-mCherry										CaMKIIa-hM4D(Gi)
	Aversion score	-80	20	2	227	3	-130	73	9	-70	-40	144	-51	-315	166	-138	-83	-40	117	244	-72	-56	-112	54	73	67	69	-29	62	6	-125	-15	1	83	-125	-58	69	-206	187	-3	5	214	-77	274	-185	270	-71	-69	-189
S1-D		Normal										DMSO										CNO										CaMKIIa-mCherry										CaMKIIa-hM4D(Gi)
	Pre-virus	2.2	2.4	3.5	2.5	2.6	2.2	2.3	3.2	2.3	2.4	2.9	2.2	2	2.3	2.8	2.8	2.1	1.8	3.1	2.2	2.1	2.4	2.2	2	2.5	2.2	2.7	2.6	2.3	3.1	2.4	1.4	2.1	2.4	1.9	2.5	3.5	2.4	2.2	4	2.8	2.5	2.4	2.6	1.5	2.3	3	1.3
	Post-virus	2.3	2.6	2.4	2.2	2.4	2.4	2.6	2.7	2.1	2.6	2.2	3	1.7	2.1	3.3	2.2	2.9	2.2	1.9	3	2.5	1.7	3.4	1.9	2.6	3	2.3	2.5	2.3	1.5	2.6	2.8	3.4	2.5	2.5	3.1	2.8	2.5	2.7	2.4	3	2.8	3.3	2.4	2	2.5	2.3	3
[truncated: 42 more columns]

## Sheet: Supplementary Figure 2 
S2-A		Wild type mice										CMV-shRNA-NC										CMV-AKAP150-shRNA										CamkIIa-shRNA-NC										CamkIIa-AKAP150-shRNA
	Aversion score	-159	-37	-44	-27	-78	-149	94	160	298	-52	7	158	19	-81	105	-72	-76	206	-62	-168	163	-43	-76	-134	24	37	45	-157	134	247	-142	4	-88	88	-9	190	-223	-9	34	5	-43	-94	-19	2	-89	83	32	55
S2-B		Wild type mice										CMV-shRNA-NC										CMV-AKAP150-shRNA										CamkIIa-shRNA-NC										CamkIIa-AKAP150-shRNA
	Pre-virus	2.2	2.9	2.7	2.5	2.6	2.3	2.8	2.6	2.4	2.8	3.1	2.2	3.2	2.3	3	3.2	2.7	3	1.3	3.5	1.8	3.1	2.9	3.3	1.9	2.4	3	1.5	3.2	3	2.8	2.1	2.5	2.2	2.8	2	2	2.8	3.2	2.1	1.7	2	1.9	2.6	1.8	2.4	2.1	2.7
	Post-virus	2.4	2.2	2.5	2.7	1.9	2.4	3.1	2.3	2.2	2.5	2.8	2.5	2.7	3	2.7	1.7	2.5	3.2	2.9	2.2	2.7	3	1.8	3	2.3	2.8	2.9	2.2	2.9	2.6	3.8	1.9	2.3	2.9	2.2	2.7	2.4	3.1	1.9	3.1	1.7	2.5	1.8	3.2	2.8	2.4	2.5	2.3
S2-C		AKAP150 flox mice										CMV-EGFP										CMV-Cre-EGFP										CamkIIa-EGFP										CamkIIa-Cre-EGFP
	Aversion score	-125	-104	191	-22	-14	150	-45	81	-156	-6	-111	149	74	241	41	-69	-153	-33	-142	59	172	-22	199	-254	-107	-56	-42	-35	149	45	26	11	-78	-155	-95	26	185	129	36	-98	-57	228	82	42	37	117	-72	-117
S2-D		AKAP150 flox mice										CMV-EGFP										CMV-Cre-EGFP										CamkIIa-EGFP										CamkIIa-Cre-EGFP
	Pre-virus	2.4	3.2	2.9	2.7	2.8	2.5	3	2.8	2.2	2.8	2.8	3	2.9	2.1	2.7	2.8	2.4	2.7	3	2.6	2.6	2.4	2.2	2.4	3.1	3.3	2.3	2.5	2.4	2	2.2	2.4	3.3	2.4	3.3	2.6	2.3	3.1	2.4	2.1	3.3	1.7	2.2	2.8	2.1	2.6	2.3	3
	Post-virus	2.2	2.5	1.9	2.5	3.3	2.2	2.8	2.1	1.9	3.1	2.1	2.2	3.6	2.3	2.5	2.6	2.2	2.4	2.3	2.9	3.1	2.2	2.3	3	2.9	2.1	2.1	2.8	2.4	2.9	2	2.2	2.2	2.5	2	2.5	2.2	2.9	3.5	2.9	2.7	2.3	2.8	2.5	2.6	2.2	2.3	2.1
		Vgat1-shRNA-NC										Vgat1-TRPV1-shRNA												Vgat1-shRNA-NC										Vgat1-TRPV1-shRNA
S2-E	A	423	478	346	628	514	457	613	266	528	456	378	531	495	544	369	409	325	387	481	505		S2-F	A	366	250	581	293	435	399	303	449	555	604	394	541	427	460	483	513	369	478	496	513
	B	536	489	544	191	428	547	414	306	509	547	443	492	358	502	437	445	410	341	423	551			B	441.7	483.608	555.724	411.659	306.312	539.06	489.491	430.14	421.034	538.717	373.2	510.595	395.458	423.635	440.585	460.635	509.557	546.936	342.134	583.242
S2-G		Vgat1-shRNA-NC										Vgat1-TRPV1-shRNA
	Aversion score	-94	-6	12	220	-122	-8	76	124	-88	-8	-70	18	38	-79	3	16	100	206	-81	32
S2-H		Vgat1-shRNA-NC										Vgat1-TRPV1-shRNA
	Pre-virus	2.4	3.2	2.9	2.7	2.8	2.5	3	2.8	2.2	2.8	2.8	3	2.9	2.1	2.7	2.8	2.4	2.7	3	2.6
	Post-virus	2.2	2.5	1.9	2.5	3.3	2.2	2.8	2.1	1.9	3.1	2.1	2.2	3.6	2.3	2.5	2.6	2.2	2.4	2.3	2.9
[truncated: 22 more columns]
